# Supplementary material for: Anxiety during Radiation Therapy: A Prospective Randomized Controlled Trial Evaluating a Specific One-on-One Procedure Announcement Provided by a Radiation Therapist
Source: Cancers (Basel). 2021 May 24;13(11):2572. doi: 10.3390/cancers13112572 (PMC8197250; doi:10.3390/cancers13112572)
Supplement: Supplementary file 1 [file cancers-13-02572-s001.zip]

Archive with 1 entries (1 files):
- cancers-1176653-supplementary.pdf
